# Supplementary material for: Effect of Materialism on Pro-environmental Behavior Among Youth in China: The Role of Nature Connectedness
Source: Front Psychol. 2022 Feb 22;13:794816. doi: 10.3389/fpsyg.2022.794816 (PMC8902253; doi:10.3389/fpsyg.2022.794816)
Supplement: Supplementary file 1 [file Data_Sheet_1.CSV]

sex	age	NC1	NC2	NC3	NC4	NC5	NC6	NC7	NC8	NC9	NC10	NC11	NC12	NC13	NC14	PEB1	PEB2	PEB3	PEB4	PEB5	PEB6	PEB7	PEB8	PEB9	PEB10	PEB11	PEB12	MVS1	MVS2	MVS3	MVS4	MVS5	MVS6	MVS7	MVS8	MVS9	MVS10	MVS11	MVS12	MVS13
1	18	4	4	4	5	4	1	5	5	4	5	4	4	2	5	2	2	4	2	1	1	4	5	2	4	4	3	1	2	5	3	2	2	2	1	4	1	1	4	1
1	17	4	4	3	4	5	3	5	4	3	5	5	5	5	5	1	2	3	1	4	2	3	5	3	2	4	3	5	2	5	3	4	5	4	5	4	3	3	4	4
1	18	3	2	5	3	4	2	2	4	4	5	3	4	2	5	4	4	4	3	3	2	4	5	5	4	4	2	2	2	4	3	3	4	1	1	3	2	3	1	1
1	19	4	4	4	5	4	4	4	5	4	5	4	4	3	5	1	1	4	3	2	2	3	5	3	3	4	4	1	1	1	1	1	1	4	1	1	1	1	1	1
1	18	2	1	4	5	1	1	1	1	2	4	4	5	1	5	2	4	4	4	2	2	5	5	5	5	5	5	1	2	3	4	2	4	4	2	2	4	4	4	2
1	19	1	1	5	2	4	3	1	5	1	3	2	1	4	5	2	4	5	2	2	2	5	5	1	3	5	5	4	1	3	4	1	4	5	1	1	1	1	4	1
1	18	4	4	5	1	5	5	4	4	0	4	5	1	5	1	4	4	5	3	5	5	5	5	5	5	5	5	1	1	5	3	1	1	1	1	5	1	5	2	2
1	17	5	5	5	5	5	5	5	3	4	5	5	5	5	5	3	4	5	4	3	5	3	5	3	4	5	5	1	1	5	1	1	3	1	1	3	1	1	1	1
1	18	4	4	4	4	4	4	4	4	4	4	4	2	4	4	3	4	4	4	4	4	4	4	3	3	3	4	2	2	4	2	2	4	4	2	4	2	2	2	4
1	20	4	5	5	5	5	5	5	5	5	4	3	2	5	5	5	5	5	5	5	5	5	5	5	5	5	5	5	1	5	1	1	1	5	5	1	5	4	4	4
1	19	4	5	5	5	5	5	5	5	5	5	4	3	5	5	5	5	5	5	5	5	5	5	5	5	5	5	5	1	5	1	1	1	5	1	5	2	5	5	5
1	18	4	4	5	5	3	2	3	3	3	5	5	4	3	5	2	4	5	5	4	3	4	5	4	4	5	5	4	1	5	3	2	1	4	1	3	1	4	3	2
1	18	3	3	5	5	5	5	5	3	5	5	5	1	2	5	1	5	5	1	5	5	5	5	3	5	5	4	5	2	4	2	2	3	3	5	5	2	5	3	1
1	17	2	2	2	2	2	4	4	4	3	3	3	2	4	2	2	3	3	5	5	5	4	5	3	5	5	5	3	1	4	4	4	2	3	1	4	3	2	3	2
1	18	4	5	4	5	3	3	5	4	4	4	5	3	2	5	2	3	4	2	3	4	5	4	3	4	4	4	3	3	4	3	4	4	4	3	0	2	4	4	5
1	17	3	4	5	5	4	2	1	3	5	5	5	5	4	5	3	3	5	2	5	5	5	5	3	4	5	5	1	2	1	4	1	1	1	1	1	1	1	3	1
1	19	4	5	5	4	5	4	2	1	2	4	4	5	4	5	2	2	5	4	5	3	2	5	2	3	3	4	4	2	4	3	1	3	4	2	3	1	3	4	4
1	18	2	4	4	5	5	3	5	5	5	5	4	3	2	5	2	3	2	4	3	2	3	5	3	5	5	3	1	1	3	1	1	5	3	1	1	2	1	1	1
1	18	5	5	5	5	5	5	5	4	5	5	5	5	5	5	1	5	5	3	4	4	5	5	2	3	5	3	3	3	4	1	2	1	2	3	1	1	3	2	1
1	18	3	4	5	1	5	5	5	5	5	5	5	1	5	1	5	5	5	5	5	5	5	5	5	5	5	5	5	1	5	1	1	1	5	5	5	1	5	5	5
1	18	3	4	5	1	5	5	5	5	5	4	4	2	5	3	5	5	5	5	5	5	5	5	5	5	5	5	3	2	3	1	1	3	4	4	4	2	3	4	3
1	19	2	4	3	5	4	2	4	4	4	5	5	1	5	3	4	2	4	2	3	3	3	5	4	3	5	5	4	4	5	4	4	5	5	3	4	1	5	2	1
1	17	4	4	4	5	3	3	2	4	4	3	3	3	4	4	4	4	5	3	4	3	3	4	4	4	5	5	2	1	3	2	1	1	3	2	2	2	2	2	1
1	18	3	4	4	4	3	4	3	3	5	5	5	4	3	4	2	3	2	2	5	2	3	5	1	4	1	3	2	1	5	4	2	3	3	1	3	1	3	4	1
1	18	3	4	4	4	3	4	3	3	5	5	5	4	2	4	2	3	2	2	5	2	2	5	1	4	1	3	2	1	5	4	2	3	3	1	3	1	3	4	1
1	18	3	3	4	4	4	2	4	4	4	4	4	4	2	5	2	3	3	2	3	2	2	4	4	3	4	4	1	2	2	2	2	2	2	3	2	2	2	3	1
1	19	4	5	5	5	4	3	3	4	4	3	3	3	4	5	3	4	5	3	5	2	4	5	2	5	5	5	4	1	4	2	3	3	4	3	4	3	4	3	3
1	18	3	4	5	4	5	2	5	5	5	5	5	4	5	1	2	5	5	2	5	2	5	5	1	5	5	5	4	3	4	3	2	2	4	1	2	3	4	4	2
1	18	4	4	5	5	4	3	3	3	5	5	5	3	3	5	2	2	5	3	5	3	3	5	2	5	5	5	4	3	4	1	2	3	3	3	4	2	3	4	3
1	18	4	4	4	4	4	4	4	4	4	4	4	4	4	4	3	3	3	3	3	3	3	5	2	3	4	4	3	2	4	2	2	3	2	2	4	5	2	2	2
1	18	4	4	4	4	4	4	4	4	4	4	4	2	2	2	3	3	3	3	3	3	3	5	2	3	4	4	3	2	4	2	2	3	2	2	4	5	2	2	2
1	17	4	3	4	5	3	2	4	4	3	5	4	3	4	5	6	3	5	3	5	2	5	5	2	4	5	5	1	1	2	2	2	4	2	1	2	3	4	2	2
1	18	3	2	5	5	3	3	4	3	3	3	4	4	2	5	3	3	5	5	3	2	2	5	1	3	5	5	4	2	3	3	2	4	2	3	4	4	2	1	1
1	18	4	3	4	4	2	2	5	5	5	4	5	2	3	5	1	4	4	2	2	2	3	5	4	5	5	5	4	2	4	2	2	3	4	2	2	3	5	4	1
1	18	2	3	3	4	4	3	3	4	3	5	4	5	3	3	2	2	3	5	2	2	4	3	2	2	4	5	3	2	4	2	1	3	3	2	4	2	4	4	2
1	18	3	3	4	4	5	3	4	4	4	4	5	3	4	5	2	2	5	3	5	3	2	5	2	4	5	5	2	1	3	3	2	2	1	1	1	2	1	3	2
1	18	3	2	5	5	3	2	5	3	5	5	5	5	4	4	1	4	5	1	1	1	1	5	5	5	5	5	3	3	4	2	3	1	4	3	2	1	5	1	4
2	18	3	5	5	5	4	3	5	4	4	5	4	3	2	5	2	4	5	3	5	3	4	5	2	3	5	5	2	2	3	3	3	2	4	2	2	2	4	4	2
2	18	5	5	5	5	5	5	5	5	5	5	5	1	5	1	3	2	4	2	4	3	3	2	3	4	2	3	1	4	3	4	3	3	4	4	3	2	3	1	3
2	18	3	3	3	3	3	3	3	3	3	3	3	3	3	3	2	3	4	2	3	4	2	3	4	2	4	3	3	4	2	2	3	3	2	3	4	2	4	3	2
2	18	3	3	5	5	5	4	4	4	3	5	4	5	2	5	4	5	2	3	2	2	5	5	1	3	4	3	4	1	3	2	1	4	1	4	4	1	5	3	1
2	18	4	4	5	5	5	3	4	4	4	5	5	4	4	5	2	3	3	2	2	2	4	5	2	5	5	3	5	1	3	2	3	3	5	1	2	2	2	2	1
1	18	4	4	5	5	3	3	5	4	4	2	3	2	3	4	1	2	4	3	2	2	2	5	4	5	4	4	4	3	3	3	2	4	4	3	4	3	4	4	3
2	19	1	4	4	5	1	4	4	2	3	4	4	5	4	5	3	4	3	2	3	1	3	5	1	2	4	2	3	3	3	3	3	3	3	2	4	3	2	4	2
2	18	4	4	4	5	5	5	5	5	5	5	5	4	5	5	1	4	4	5	5	5	5	5	2	5	5	5	4	3	5	2	2	5	4	3	4	1	4	3	2
2	19	5	5	5	5	5	3	5	3	3	3	3	3	3	3	3	3	3	3	3	3	3	3	3	3	3	3	3	3	3	3	3	3	3	3	3	3	3	3	3
2	18	5	5	5	5	5	5	5	5	5	5	5	4	5	1	5	5	5	5	5	5	5	5	5	5	5	5	1	1	5	2	5	5	1	2	3	1	4	5	5
1	18	5	5	1	1	5	5	5	5	5	5	5	4	5	1	5	5	5	5	5	5	5	5	5	5	5	5	1	1	4	2	5	5	1	2	3	1	4	5	5
1	18	3	3	4	4	3	3	3	4	3	4	5	1	4	4	2	4	5	2	5	3	4	5	5	5	5	5	4	1	4	3	2	3	3	2	4	2	4	2	2
1	19	5	5	5	5	2	1	1	4	3	3	3	4	2	4	2	3	4	2	2	4	3	5	2	4	5	5	5	4	4	3		4	2	1	4	4	3	2	2
1	18	3	2	3	2	4	2	2	3	4	5	2	4	2	4	1	3	3	1	5	3	3	2	1	5	1	2	4	4	4	1	2	2	3	2	4	2	5	2	1
1	18	3	3	5	5	3	2	3	3	3	3	3	3	3	3	3	3	3	3	3	3	3	3	3	3	3	3	3	3	3	3	3	3	3	3	3	3	3	3	3
1	18	4	3	4	4	2	2	3	2	3	4	4	4	3	3	4	3	3	2	1	2	2	5	1	2	4	5	5	2	3	3	3	3	3	2	4	3	3	4	3
1	18	5	5	4	5	4	4	5	4	4	5	4	2	3	4	2	2	4	2	2	2	2	5	2	3	3	3	4	2	4	4	3	4	4	2	4	3	3	4	3
1	18	5	5	5	5	4	5	5	5	5	5	5	4	4	2	2	4	5	3	5	3	5	5	4	2	5	5	2	1	5	1	1	1	2	2	2	1	1	1	1
1	17	4	4	5	5	5	4	3	3	5	5	5	3	4	4	4	4	5	5	3	4	4	5	4	5	5	5	2	1	4	1	1	3	4	2	4	2	4	3	2
1	17	3	3	4	4	4	1	3	4	4	4	4	4	3	3	3	3	5	4	2	2	4	5	5	4	5	3	3	2	4	2	3	4	4	2	4	3	2	3	1
2	18	4	5	4	4	3	4	5	4	4	5	5	4	2	5	2	4	4	3	3	4	3	5	3	3	5	4	3	2	4	3	2	3	4	2	3	2	4	5	2
2	19	4	3	5	5	4	4	5	4	4	5	5	3	4	5	2	3	4	4	2	2	4	5	4	5	5	5	2	1	3	2	1	3	2	1	4	1	3	2	1
2	18	2	4	4	5	4	5	5	3	4	4	4	2	5	3	2	3	4	4	4	4	4	5	3	4	5	4	2	3	3	3	2	4	2	1	1	2	2	2	1
2	18	3	4	5	4	3	5	5	3	5	5	5	5	5	4	2	3	4	3	1	1	3	5	2	4	2	2	5	3	4	4	3	3	2	1	3	2	4	3	3
2	18	2	5	5	5	2	2	5	5	5	5	5	5	5	5	2	4	5	3	2	2	3	5	2	4	3	3	4	1	4	3	3	4	1	1	4	2	5	1	1
2	18	3	4	5	4	3	3	4	3	4	5	4	4	4	4	2	2	5	2	5	2	3	5	2	2	5	5	2	1	4	2	2	4	4	2	2	2	1	2	1
2	18	3	4	4	5	5	2	5	3	5	5	5	4	5	5	2	2	5	2	5	2	3	5	5	1	4	4	3	2	5	4	4	4	4	3	2	1	5	3	2
2	18	3	4	5	4	3	3	3	5	3	4	3	5	4	4	3	4	5	4	5	3	4	5	4	5	5	3	2	2	4	2	2	4	2	2	2	1	3	2	3
2	18	4	5	4	4	3	2	4	4	3	4	3	4	4	4	1	4	3	2	4	2	4	5	1	4	3	2	4	4	3	3	4	2	4	3	2	1	4	3	3
2	18	4	2	5	4	4	4	4	4	4	4	4	2	4	5	2	2	5	2	2	2	4	5	5	5	5	5	2	4	4	2	4	3	4	4	2	4	2	4	2
2	18	3	4	4	5	4	3	3	3	3	4	4	3	2	3	2	3	5	4	4	3	3	5	2	4	4	3	4	1	5	3	2	4	3	1	3	1	3	2	2
2	20	4	4	4	5	3	2	2	3	3	4	4	5	4	5	3	4	5	3	5	3	3	5	5	5	5	5	3	2	4	2	2	4	2	1	2	3	4	3	2
1	17	4	5	4	5	5	3	5	4	5	5	5	4	4	5	1	4	3	3	2	2	4	5	1	4	5	2	5	1	4	1	2	3	5	2	1	4	1	2	1
1	18	4	4	4	5	4	4	4	4		4	4	4	5	5	3	4	5	3	5	3	5	5	2	4	4	4	3	3	4	3	3	4	4	4	4	3	4	3	2
1	18	4	4	4	5	3	2	2	3	3	3	4	3	2	5	4	4	2	3	1	3		5	5	2	5	5	3	2	3	2	2	3	3	2	3	2	3	3	2
1	18	3	3	5	5	5	2	5	4	5	5	5	4	5	5	4	1	3	5	3	3	3	5	1	3	2	5	1	1	3	3	3	5	4	1	4	1	3	3	1
1	18	4	4	3	3	4	3	4	3	4	3	4	4	4	3	1	2	4	1	4	3	4	4	3	3	4	3	3	3	4	3	3	2	2	3	4	2	3	2	2
1	18	5	3	5	3	5	3	4	4	5	5	5	4	3	3	2	5	5	5	5	3	4	5	5	5	5	5	1	2	5	2	2	1	4	3	1	2	2	1	1
1	18	5	3	5	1	5	3	5		3	5	5	1	5	1	5	3	5	5	5	5	5	5	5	5	5	5	3	1	5	1	1	1	5	1	3	1	2		2
1	18	5	5	3	5	2	4	5	5	5	5	4	4	4	4	5	5	5	5	5	5	5	5	5	5	5	5	1	2	3	2	2	4	1	1	1	1	1	1	1
1	18	3	3	3	4	3	3	3	2	2	4	5	4	4	4	1	3	3	2	2	2	2	4	2		4	2	4	3	5	2	3	2	3	4	4	3	4	3	4
1	18	3	5	5	5	2	4	5	4	5	4	5	5	4	5	1	4	5	4	4	4	5	5	4	5	5	5	1	1	4	3	2	4	4	1	2	2	4	4	2
1	18	4	4	3	5	3	5	5	4	4	5	5	3	3	5	2	2	5	2	2	4	4	5	2	4	5	5	1	2	3	2	3	2	4	2	3	2	3	1	1
1	18	4	5	5	5	5	5	5	5	5	5	5	5	5	5	5	5	5	5	5	5	5	5	5	5	5	5	1	1	1	1	1	5	1	1	1	5	1	1	1
1	18	2	2	1	3	3		3	4	4	5	4	5	2	5	1	2	1	2	1	2	3	5	2	2	3	4	4	2	3	4	3	5	4	1	4	3	4	3	1
1	17	4	4	4	5	5	2	3	5	5	5	5	5	5	5	3	4	4	2	4	3	3	4	2	4	5	5	2	1	4	2	2	4	3	1	2	1	2	2	1
1	17	5	4	5	4	4	3	4	3	3	4	4	4	4	4	4	3	5	4	3	4	3	5	2	4	5	5	3	2	4	2	2	4	4	2	2	2	2	2	2
1	18	4	5	5	5	3	5	5	5	5	5	5	2	4	5	1	2	5	3	3	2	2	5	4	5	5	2	2	1	4	2	2	1	5	3	2	1	3	4	4
1	18	3	5	5	5	1	3	5	5	5	5	5	5	5	5	1	3	2	1	1	1	3	5	1	4	1	5	1	1	1	1	1	1	1	1	1	1	1	1	1
1	17	4	5	4	4	3	3	4	3	4	5	3	4	3	3	2	3	3	4	4	4	5	5	2	3	4	3	2		3		2	4	2	2	3	1	4	2	1
1	18	3	4	5	4	1	1	1	3	3	5	3	5	3	5	1	3	5	3	2	2	4	5	3	1	5	5	2	1	2	2	1	1	1	1	1	1	1	1	1
1	18	2	3	5	4	4	5	3	2	4	5	5	2	3	1	3	4	2	3	4	2	3	2	3	4	2	4	4	2	1	4	3	3	4	1	1	2	2	1	1
1	18	3	5	5	5	5	5	5	5	5	5	5	3	5	5	2	5	5	5	3	2	3	5	2	3	5	5	1	1	5	1	2	1	2	1	4	2	2	2	2
1	24	4	3	5	4	4	4	2	2	4	1	4	4	2	4	5	3	5	4	3	3	5	4	5	5	5	5	3	3	4	4	3	1	1	5	2	2	5	2	1
1	19	3	5	5	5	3	2	5	4	4	5	5	3	5	5	1	2	4	2	2	2	3	5	5	4	4	3	1	1	4	3	2	4	2	1	2	1	2	2	2
1	19	5	5	1	1	5	5	5	5	5	5	5	5	5	5	5	5	5	5	5	5	5	5	5	5	5	5	1	1	4	2	2	2	4	2	2	2	3	2	3
1	20	3	4	5	5	4	4	3	3	4	4	3	4	4	4	3	4	5	3	3	2	4	5	2	4	4	3	2	2	4	2	2	4	4	2	2	3	2	2	1
1	18	4	4	5	5	3	4	4	4	4	4	4	3	4	4	3	4	5	3	4	3	4	4	4	4	4	4	3	2	3	2	2	2	4	4	4	2	4	4	4
1	18	3	2	2	4	2	2	2	2	2	2	4	4	4	4	3	3	3	4	4	4	4	5	2	2	3	2	4	2	2	2	2	1	2	2	3	3	2	2	2
1	19	2	4	5	4	5	5	2	4	2	5	5	4	5	5	2	2	5	2	1	4	4	5	5	3	4	3	1	1	4	2	2	2	2	1	5	1	3	2	4
1	18	4	5	5	5	4	4	5	5	5	5	5	4	4	3	3	4	4	5	5	4	4	5	4	4	3	4	2	2	3	3	2			3	4	2	2	2	2
1	19	4	4	4	4	4	3	5	4	4	4	4	4	5	5	3	2	4	3	4	3	3	5	5	3	5	4	4	2	4	3	3	4	4	2	4	2	3	3	2
1	18	4	5	5	5	2	3	2	3	4	4	5	5	5	5	2	4	5	2	5	3	5	5	2	3	5	5	1	1	4	2	2	4	4	1	3	1	3	2	1
1	18	3	4	4	5	4	2	3	4	5	5	4	4	4	4	2	3	2	2	1	2	3	5	2	4	5	4	2	1	2	2	2	5	3	2	4	2	1	4	1
1	19	5	5	5	5	5	5	5	5	5	5	5	1	1	5	1	3	5	2	4	2	3	5	2	5	5	5	1	1	2	3	1	4	3	1	2	3	1	1	1
1	17	1	1	1	1	1	5	2	4	2	3	5	5	2	4	1	1	5	1	5	1	3	5	3	3	5	3	1	3	3	1	1	1	1	5	2	1	4	4	3
1	18	3	4	4	4	4	3	3	3	4	4	4	3	4	4	2	4	5	4	4	3	4	5	4	4	3	5	2	2	2	2	2	3	2	2	2	2	3	2	2
1	18	2	4	4	2	5	3	2	3	4	3		3	2	3	3	4	4	3	2	2	2	4	4	4	3	2	4	4	4	3	2	2	2	2	2	2	2	2	2
1	17	4	4	5	4	3	2	2	3	3	3	2	1	1	2	2	3	5	3	3	2	2	5	5	5	5	4	5	1	5	3	2	4	3	3	5	2	5	4	1
1	18	5	5	5	4	3	4	2	4	4	4	4	4	5	4	3	3	4	3	3	3	4	5	5	5	4	5	4	1	5	2	2	2	2	4	2	4	2	2	2
1	18	1	1	3	1	1	2	1	2	1	2	3	4	4	2	3	2	4	2	2	2	2	4	2	2	4	4	4	2	4	4	4	4	3	2	4	4	4	4	1
1	19	4	5	5	5	5	5	5	4	5	5	5	1	5	5	2	4	5	4	5	4	4	5	5	5	5	5	1	2	3	1	1	1	2	2	1	1	1	1	1
1	18	5	5	5	5	5	1	5	5	5	5	5	4	4	5	3	3	4	4	5	4	3	5	1	3	5	5	2	1	3	2	2	4	3	2	2	1	1	1	1
1	17	2	2	5	4	4	4	4	4	4	4	4	4	4	4	2	3	5	4	5	3	4	5	5	3	5	5	4	1	4	2	3	5	3	2	4	2	1	2	1
1	18	5	5	5	5	5	5	5	5	5	5	5	5	5	5	3	3	2	4	4	3	4	3	3	4	5	3	2	2	4	2	2	2	4	3	2	2	2	1	1
1	19	4	2	3	4	3	1	3	2	3	3	3	5	3	4	2	2	4	4	4	3	3	5	2	2	3	3	3	2	4	2	2	3	2	3	4	2	4	2	3
1	17	4	5	5	4	5	4	4	4	5	5	5	5	4	3	1	3	5	3	3	2	3	5	4	4	5	5	3	2	4	2	2	1	2	3	2	1	4	2	1
1	18	5	5	5	5	5	5	5	5	5	5	5	1	5	5	1	1	1	5	1	5	1	5	1	5	5	1	5	1	5	1	1	5	5	1	5	1	5	5	1
1	19	2	5	5	4	1	3	3	4	4	4	4	5	5	5	2	3	3	3	2	3	4	4	2	2	4	3	1	2	4	2	2	3	4	1	3	3	4	4	3
1	18	3	3	4	4	5	3	3	5	5	4	4	1	1	4	2	3	3	3	2	2	5	5	3	3	4	4	4	1	4	1	1	4	3	1	5	4	2	5	2
1	18	3	5	5	5	5	3	3	3	5	5	5	5	3	4	2	3	4	2	2	2	2	5	3	5	4	3	4	3	4	3	3	5	3	3	4	2	3	3	2
1	18	4	4	4	5	5	5	5	3	4	4	3	5	5	5	5	4	3	5	4	4	5	5	3	5	4	2	1	1	3	2	2	2	3	3	4	2	3	4	1
1	18	2	5	3	4	2	2	2	2	2	2	4	4	2	4	1	1	2	2	1	1	2	5	1	2	5	2	5	2	5	4	4	4	4	2	4	4	4	4	2
1	18	4	3	4	5	5	3	5	4	5	5	5	4	2	5	2	3	5	2	5	1	5	5	1	2	5	3	4	2	3	3	3	4	1	1	1	3	2	2	3
1	19	2	4	5	2	3	2	4	4	5	4	5	4	2	4	1	1	3	3	2	2	2	5	3	3	4	4	2	2	3	1	3	3	2	2	4	2	2	4	2
1	17	4	5	5	5	4	5	4	4	4	5	5	5	4	5	2	4	5	4	3	3	5	5	4	3	5	5	1	1	3	2	2	3	3	2	1	2	2	4	1
1	18	4	4	5	3	2	2	3	3	2	5	1	2	3	3	2	3	5	3	3	2	2	5	5	5	5	4	5	1	5	3	2	4	2	3	4	3	5	4	4
2	18	4	5	4	5	4	4	4	4	5	5	5	5	5	5	2	3	5	2	2	2	3	5	1	2	5	2	2	2	4	2	2	3	4	3	3	2	2	4	3
1	18	3	2	5	5	2	3	3	2	4	3	2	5	2	3	1	2	5	2	5	2	2	5	5	2	5	3	3	3	2	3	3	3	3	3	3	3	3	3	3
1	18	4	4	3	4	5	3	5	5	5	3	5	3	3	4	1	4	3	4	1	4	4	5	2	5	4	5	3	2	4	1	3	3	4	3	3	3	3	4	3
1	18	3	4	5	5	3	4	4	4	3	5	5	3	4	4	1	3	4	3	2	2	4	5	4	2	4	5	2	2	3	2	1	2	1	2	2	1	2	1	1
1	18	3	4	5	5	4	4	5	4	4	4	5	3	3	5	1	3	4	5	1	3	4	5	2	4	5	3	2	2	3	2	3	2	3	3	4	1	3	2	2
1	18	3	4	5	5	5	4	4	5	5	5	4	4	5	5	1	4	5	4	4	2	5	5	3	4	4	5	3	1	4	2	1	4	1	1	3	1	1	1	1
1	18	4	4	4	4	4	4	4	4	4	4	4	4	4	4	2	3	4	3	4	2	4	4	4	4	4	4	2	2	4	2	2	3	4	3	3	2	4	3	3
1	18	3	4	4	4	4	2	4	3	4	2	4	5	2	5	2	4	2	3	2	3	2	5	2	2	3	2	2	2	3	3	4	3	4	2	2	2	1	2	2
1	17	4	5	5	5	4	2	5	3	5	5	5	5	5	5	1	4	5	2	1	1	2	5	3	4	5	4	4	1	2	3	2	1	3	1	1	2	1	4	1
1	18	4	5	4	5	4	3	4	4	4	4	5	4	4	5	4	4	5	3	5	4	4	5	3	3	5	4	1	1	3	1	2	2	1	1	2	2	4	1	1
1	18	4	5	5	5	5	4	5	5	4	5	5	4	4	5	2	4	5	4	4	2	5	5	3	4	5	5	2	1	3	1	2	2	1	2	2	2	4	1	1
1	18	3	3	4	3	4	2	2	1	2	4	3	5	3	4	1	2	4	1	3	1	3	5	1	3	2	3	2	2	5	4	3	3	4	1	3	5	1	1	1
1	18	4	4	3	4	4	2	5	5	5	4	5	1	1	5	1	3	5	3	1	2	3	5	5	5	5	5	4	1	5	2	2	4	2	1	5	2	1	4	2
1	18	2	4	4	4	3	4	4	3	4	3	4	3	2	4	2	3	2	2	2	2	3	4	3	3	3	3	4	1	5	3	2	4	4	2	4	3	3	4	2
1	18	3	3	5	4	2	3	5	4	3	4	3	4	4	5	2	3	3	3	4	2	5	5	3	3	4	3	1	2	3	2	2	2	2	1	1	2	1	1	1
1	18	5	5	5	5	5	4	3	5	4	3	5	4	5	3	1	3	3	3	5	3	5	5	1	5	5	3	2	4	4	2	2	3	2	4	3	2	3	2	1
1	18	4	5	5	5	5	3	3	5	4	5	5	5	5	5	3	3	5	5	2	2	3	5	2	2	5	5	4	4	3	4	4	5	1	1	2	1	2	4	2
1	17	2	3	5	5	4	2	5	3	4	4	3	4	2	5	2	4	5	2	4	2	5	5	2	2	2	2	2	2	5	2	2	4	1	1	1	1	3	1	1
1	18	3	3	3	5	3	2	5	5	4	5	5	4	2	4	1	3	5	1	1	1	3	5	2	3	4	4	3	2	3	3	2	4	1	1	3	1	3	2	1
1	20	4	5	4	5	4	3	5	5	5	5	5	2	2	5	1	2	3	2	1	2	3	5	5	2	3	4	2	3	1	3	2	3	2	1	1	2	1	1	1
1	18	4	4	4	5	4	3	4	4	4	4	4	3	4	3	3	4	5	3	3	2	4	5	3	4	4	4	3	2	3	2	2	2	3	2	3	3	2	3	1
1	18	4	5	5	5	5	3	3	4	4	4	4	1	4	4	1	3	4	3	5	2	3	5	1	2	3	4	3	2	3	3	3	2	4	2	2	3	2	1	2
1	18	2	4	4	5	3	1	2	3	4	3	5	5	1	5	1	3	5	3	5	2	4	5	2	3	5	4	4	1	3	4	2	3	5	1	3	4	5	3	1
1	19	5	4	4	5	4	4	5	4	5	5	5	2	2	5	3	4	5	2	1	3	4	5	2	4	5	3	5	2	4	4	3	5	5	1	5	4	2	3	5
1	17	5	4	4	5	4	4	5	4	4	5	4	4	3	5	2	5	2	5	4	5	5	5	2	5	4	4	1	1	2	2	3	1	3	5	3	1	4	5	2
1	18	3	4	5	4	1	4	5	5	4	5	2	4	4	5	1	3	5	2	1	2	4	5	1	5	5	4	2	1	3	2	2	2	3	3	2	1	2	3	2
1	17	4	5	5	5	3	4	4	4	5	5	5	5	5	5	1	3		1	2	2	3	5	1	5	5	5	1	2	3	2	1	4	2	1	1	1	2	2	1
1	18	3	5	5	5	4	3	4	5	5	5	4	5	4	5	4	4	5	5	5	5	5	4	4	5	4	5	4	2	4	2	2	1	1	2	2	2	1	1	1
1	19	5	5	5	5	5	5	5	4	5	5	5	4	3	5	2	2	1	3	4	3	5	5	2	2	5	5	1	1	3	2	1	3	3	2	1	1	3	2	1
1	18	5	5	5	5	5	5	3	5	5	5	5	5	5	5	3	4	4	2	4	1	2	5	4	3	5	5	1	2	4	1	2	4	1	2	1	1	3	2	1
2	19	4	4	5	4	5	5	5	5	5	4	5	1	5	3	2	3	5	2	2	4	4	5	4	4	4	4	1	4	3	1	1	5	2	2	2	2	2	2	2
2	18	2	2	4	4	3	2	2	3		4	4	5	3	3	3	4		4	5	3	4	5	4	3	5	5	1	2	3	3	2	3	2	2	3	1	3	2	1
2	18	4	4	4	5	5	5	5	5	5	5	5	1	5	5	4	4	4	4	4	4	4	4	4	4	4	4	3	2	4	3	1	2	4	4	4	2	4	4	3
2	19	3	4	4	4	4	2	5	5	4	4	4	2	4	3	1	3	4	3	3	2	2	5	1	4	5	4	5	3	5	4	4	4	5	3	5	3	5	2	4
2	18	4	4	5	3	4	2	4	3	3	4	3	3	3	4	2	3	5	3	4	3	4	4	3	4	4	3	3	4	3	3	3	4	1	3	2	4	5	1	2
2	18	5	5	5	5	5	4	4	5	5	5	5	4	3	5	5	5	5	4	5	5	5	5	4	5	5	5	4	3	5	4	4	4	5	3	5	4	4	4	1
2	18	4	3	5	4	3	2	4	4	5	5	5	2	5	5	3	4	5	3	2	2	4	5	3	4	5	5	1	2	3	3	4	3	1	2	1	3	4	1	2
2	18	3	4	4	4	5	4	4	5	5	5	4	4	4	5	1	3	5	2	5	3	5	5	2	2	5	3	2	4	3	3	2	3	4	3	5	2	5	2	1
2	17	5	5	4	5	5	5	5	4	5	4	5	4	4	5	2	3	5	4	3	4	3	5	3	5	5	3	1	2	3	2	1	3	4	2	1	1	4	2	1
2	18	4	3	5	4	4	3	2	3	5	5	5	4	3	5	2	4	5	3	5	2	4	2	2	3	3	2	4	5	5	4	2	4	4	4	5	3	4	2	5
2	18	2	4	4	5	5	3	3	3	5	4	5	3	4	3	4	5	5	3	4	3	5	4	3	5	4	3	3	2	4	4	2	3	2	3	4	3	4	4	3
2	18	3	2	5	4	5	4	3	3	4	4	5	4	5	4	1	2	5	3	4	2	3	5	2	2	5	3	4	3	4	4	4	4	3	3	4	3	4	2	3
2	18	4	4	4	4	2	2	3	1	4	5	5	3	2	4	2	3	4	1	2	2	2	5	3	2	5	2	3	4		2	3	4	4	4	4	1	4	2	3
2	18	3	3	4	2	2	2	3	4	4	4	4	5	3	4	2	2	4	2	3	2	2	5	3	4	5	4	3	2	3	3	2	3	4	2	3	2	4	2	2
2	18	4	3	5	5	2	2	4	4	5	5	5	3	2	5	3	4	5	3	5	3	4	5	4	5	5	2	2	2	4	2	3	3	4	1	2	1	4	3	3
2	19	5	5	5	5	5	4	5	5	5	5	5	3	4	5	2	4	5	3	5	3	4	5	5	4	5	4	3	2	2	3	3	3	4	1	3	2	4	2	2
2	18	3	5	5	5	4	4	5	4	5	5	5	4	5	5	4	3	5	4	3	3	4	5	2	3	5	4	3	3	2	2	2	3	4	3	2	2	4	2	2
2	18	3	2	5	5	5	5	5	5	5	5	5	4	4	5	2	4	5	3	4	3	4	5	2	3	4	3	2	1	2	2	2	2	2	1	1	1	2	2	1
2	18	3	4	5	5	5	2	5	4	5	5	4	1	1	4	1	3	5	4	3	2	3	5	1	1	4	3	3	2	3	4	3	2	4	1	2	2	2	1	1
2	18	3	4	5	5	5	4	4	5	5	5	5	3	2	5	2	3	5	4	4	3	3	5	5	4	5	5	2	2	4	3	2	4	4	2	4	1	3	2	2
2	18	3	4	5	5	4	3	3	4	4	4	4	4	4	5	3	4	5	1	5	2	3	5	5	5	5	5	2	3	4	3	3	3	1	3	3	2	4	1	1
2	18	3	2	5	5	4	4	3	2	4	2	5	3	3	4	3	3	5	2	4	2	3	4	4	3	5	4	4	3	5	3	2	4	4	3	5	1	3	2	1
2	19	4	4	5	4	2	5	3	5	4	1	5	2	5	1	2	4	5	3	5	3	4	5	2	2	4	4	4	1	4	2	2	1	4	2	2	2	4	3	4
2	18	2	4	5	4	4	2	4	4	4	3	2	3	4	3	3	2	4	2	3	4	3	3	4	3	2	3	2	3	4	3	3	2	3	2	2	3	3	2	4
2	18	2	4	5	4	4	2	4	4	4	3	2	3	4	3	3	4	2	3	3	3	2	3	4	3	2	2	2	3	4	3	3	2	3	2	2	3	3	2	4
2	18	5	5	5	4	5	2	5	3	3	5	5	4	2	4	4	3	5	5	5	2	4	5	2	5	5	5	3	1	5	1	1	1	2	2	2	4	4	3	2
2	18	4	4	5	4	4	4	4	4	4	4	4	4	4	5	2	4	5	2	2	2	3	5	3	4	5	3	2	2	4	2	3	4	2	1	2	1	3	3	2
2	19	4	4	5	5	4	4	4	5	5	5	5	2	4	5	3	3	5	4	2	2	3	5	1	4	5	5	3	2	4	2	3	4	4	3	3	1	4	2	1
2	17	2	1	3	1	4	2	1	3	5	4	2	5	3	1	4	2	1	3	5	4	2	1	3	5	4	2	1	3	5	2	4	5	3	5	4	4	1	3	5
1	18	3	5	4	5	3	2	3	3	2	5	3	2	1	5	2	3	4	3	3	2	3	5	2	3	4	4	4	2	2	3	4	4	4	1	2	2	4	2	3
1	18	2	4	4	5	4	1	1	3	3	4	3	3	4	5	5	4	4	3	2	1	3	5	2	5	5	5	2	1	3	2	2	2	1	1	1	5	2	1	1
1	17	3	4	5	5	5	3	3	5	5	4	5	4	3	5	4	4	5	4	2	4	5	5	3	5	5	5	2	2	5	2	2	5	2	1	2	3	1	1	1
1	19	2	3	4	3	2	4	4	5	3	4	3	5	3	5	1	5	2	1	2	2	3	5	1	4	4	5	3	2	3	2	2	3	4	2	3	3	2	3	2
1	18	3	3	4	3	4	1	3	3	3	4	2	4	3	3	4	4	5	3	3	3	4	5	5	5	4	3	4	1	4	3	2	3	4	2	2	3	1	4	3
1	18	2	5	5	4	3	2	1	4	5	5	5	4	3	5	2	2	5	2	2	5	5	5	3	5	5	5	3	1	5	4	2	2	2	1	2	1	3	2	1
1	18	3	3	5	4	3	3	4	4	4	5	3	4	5	3	2	4	3	2	1	3	2	5	4	5	3	4	4	1	4	3	3	3	3	1	2	1	2	2	2
1	18	4	4	5	5	4	4	5	4	4	5	4	5	5	5	2	4	5	3	2	2	5	5	3	4	5	4	1	2	3	2	2	3	3	3	3	1	3	3	3
1	18	4	3	5	5	3	5	4	4	5	5	5	4	4	5	2	2	2	2	2	2	2	5	4	5	5	3	3	1	3	3	1	5	3	1	3	2	2	3	2
1	18	3	3	3	4	2	4	3	4	4	4	4	2	1	4	3	2	3	4	1	4	5	5	3	3	5	3	3	2	5	3	4	3	4	1	4	4	3	4	4
1	18	3	5	4	4	3	2	5	5	5	3	5	2	4	5	1	3	5	3	3	2	4	5	2	4	5	5	4	1	3	3	2	2	4	1	3	1	4	3	2
1	17	3	3	4	3	4	3	3	3	4	4	4	1	5	3	2	2	3	2	2	2	4	5	1	4	5	4	2	2	3	2	2	2	4	2	2	2	3	2	1
1	18	4	5	4	2	5	5	5	5	4	3	5	1	5	5	4	4	3	2		3	3	5	2	2	5	3	2	2	5	2	1		3	1	4	1	4	1	1
1	17	4	4	4	4	4	3	5	4	4	3	4	2	3	4	2	3	3	2	2	2	3	5	2	3	5	3	4	1	5	2	3	4	4	2	4	3	4	3	3
1	18	2	4	5	5	5	3	2	5	5	5	5	3	4	5	2	2	5	4	4	3	3	5	4	3	5	5	1	2	4	3	3	3	4	2	3	3	3	3	2
1	18	2	2	4	3	1	1	4	4	1	2	1	5	1	3	3	2	5	3	5	3	2	4	5	3	5	3	4	2	5	4	5	5	5	1	5	5	5	5	5
1	18	2	2	1	1	2	3	4	3	3	2	3	5	3	2	5	5	5	5	5	5	5	5	5	5	5	5	2	2	3	2	3	4	4	3	4	3	4	2	3
1	18	1	3	4	4	2	2	2	4	2	4	3	2	3	5	2	4	3	4	2	1	1	5	2	2	4	3	2	1	3	2	3	2	2	1	2	3	2	2	1
1	18	3	5	4	5	5	4	5	4	5	5	5	5	5	5	2	2	3	1	1	1	4	5	5	3	5	5	1	1	3	1	1	1	2	1	2	1	1	1	1
1	18	5	5	4	5	5	4	5	5	5	5	5	1	5	5	1	5	5	5	5	5	3	4	5	5	5	5	1	2	3	2	2	2	2	2	2	2	2	2	2
2	17	3	3	4	3	2	4	4	3	4	4	4	4	5	3	1	4	5	1	5	2	4	5	2	3	4	4	1	2	5	2	2	2	1	1	1	4	4	3	2
2	18	4	5	4	5	4	2	4	4	4	4	4	5	4	5	4	4	5	4	5	5	5	5	2	5	5	5	1	1	3	3	3	3	3	2	3	2	2	2	2
2	19	4	4	5	5	4	3	4	4	5	5	5	2	2	4	2	3	4	4	3	4	4	4	2	4	4	3	4	2	3	2	2	3	4	2	4	1	5	3	1
2	19	4	4	4	4	5	5	4	4	5	4	4	4	3	5	2	2	4	2	3		4	5	4	4	3	2	4	3	3	2	2	3	4	2	3	2	3	3	3
2	18	3	3	4	4	4	4	2	3	4	4	4	3	3	4	2	3	5	3	5	4	4	5	2	3	5	4	3	1	4	3	3	2	3	3	3	1	4	3	3
2	18	3	4	5	4	3	2	3	5	4	5	4	4	2	3	3	4	5	4	5	4	5	5	3	3	5	5	3	3	5	4	3	4	4	3	5	3	3	2	1
2	18	5	5	5	5	5	5	5	4	5	5	5	5	4	5	3	4	5	3	5	3	4	5	1	4	5	5	1	2	1	2	2	3	4	1	1	2	5	1	1
2	17	4	4	4	5	4	4	3	2	4	3	4	5	3	5	4	4	5	2	2	2	3	5	2	4	4	5	4	2	2	3	3	3	1	1	2	2	2	1	2
2	18	3	3	4	4	4	4	4	3	4	4	4	5	4	5	3	4	5	4	2	2	2	4	2	4	5	3	2	2	3	2	3	4	4	3	3	2	2	2	2
2	17	4	4	5	5	4	4	3	3	2	5	4	5	4	4	3	3	5	2	3	2	3	5	1	3	4	3	4	4	4	4	5	4	2	2	4	3	4	4	4
2	19	4	4	5	4	4	2	4	4	4	4	3	4	4	5	2	3	4	3	3	3	5	5	3	5	5	5	4	2	4	4	1	4	4	1	4	2	4	2	2
2	18	3	3	4	5	2	3	4	4	4	5	2	5	3	5	2	2	5	1	5	3	2	5	5	1	5	5	4	1	3	3	1	3	2	1	3	1	3	3	2
2	18	5	5	5	5	5	5	5	5	5	5	5	5	4	5	1	5	4	1	4	1	4	5	2	1	5	4	4	1	4	2	3	2	4	2	3	2	4	3	4
2	18	4	5	5	5	4	4	4	4	4	5	4	3	4	5	3	4	5	4	4	3	4	5	5	4	5	4	2	2	3	3	1	3	2	1	2	2	1	1	1
2	18	3	3	4	5	4	3	5	3	4	4	4	5	4	5	3	4	5	4	5	4	4	5	1	3	5	5	3	2	3	2	2	3	2	1	2	2	3	1	1
2	17	4	4	5	4	5	3	4	5	5	5	5	1	5	1	5	4	4	3	4	2	3	5	4	3	2	4	2	2	3	3	2	4	1	1	1	2	2	1	1
2	19	4	5	5	5	4	3	4	3	4	5	5	4	5	5	4	3	4	3	2	2	4	5	1	2	4	5	2	2	4	3	2	4	4	1	1	1	3	1	1
2	19	3	4	4	5	3	2	2	3	2	4	4	3	4	5	2	3	4	3	2	3	4	5	3	2	4	5	2	1	2	3	2	4	1	1	2	2	2	2	1
2	18	4	4	4	4	4	2	4	4	4	4	2	4	4	2	3	4	4	3	3	3	4	4	3	4	4	3	2	2	2	2	2	2	3	4	2	2	2	2	2
2	18	3	4	4	5	4	3	5	4	4	5	5	3	4	5	1	3	3	2	4	2	3	4	2	4	4	4	3	2	2	2	3	2	3	3	4	1	2	2	1
2	18	2	1	4	5	2	2	5	2	2	5	4	5	4	5	1	4	2	2	2	2	3	5	3	4	4	4	2	2	2	3	4	4	1	4	2	2	4	2	4
2	18	5	5	5	5	5	5	5	5	5	5	5	5	5	5	4	3	5	3	4	4	4	5	3	4	5	5	1	1	3	1	1	5	1	1	2	1	4	3	2
2	17	5	5	5	5	4	5	4	5	5	5	5	5	5	5	1	3	5	1	3	3	1	5	5	3	5	5	5	2	5	5	5	5	5	1	5	4	5	4	5
1	18	5	4	4	4	4	3	4	5	5	5	5	4	2	4	2	2	5	3	2	3	3	5	2	3	5	4	2	1	2	3	2	3	2	1	2	2	2	2	2
1	18	5	5	5	5	5	4	4	5	5	4	5	5	4	3	2	3	4	5	4	3	3	5	4	5	5	3	4	3	3	2	2	1	1	4	3	2	3	4	3
1	18	3	2	5	4	2	1	2	2	5	5	2	5	5	5	2	2	2	5	1	3	2	5	2	2	4	4	4	4	2	3	2	2	2	2	2	2	2	4	2
1	19	4	5	5	5	5	1	1	5	5	5	5	5	5	5	2	3	5	3	4	3	3	5	5	3	5	4	1	1	4	1	1	3	4	1	1	1	3	1	1
1	18	2	3	4	4	4	4	4	5	4	4	5	3	4	4	3	4	4	4	4	4	5	5	5	5	5	5	3	2	3	3	3	3	4	3	4	2	4	2	2
1	18	3	5	5	5	4	5	5	4	5	5	5	5	4	2	1	3	4	3	4	2	2	5	4	3	5	4	2	2	3	2	2	3	2	2	3	1	1	1	2
1	18	5	5	2	3	4	4	1	3	4	4	4	3	2	2	5	4	5	4	5	2	3	5	1	4	5	4	3	3	3	3	3	3	3	3	1	1	4	2	4
1	18	4	4	4	5	4	5	4	4	4	5	4	3	3	4	4	5	5	5	5	5	4	5	4	5	5	5	3	1	3	3	1	3	4	1	3	1	1	2	1
1	18	2	3	3	4	3	4	4	4	4	5	2	4	4	5	2	2	1	2	2	2	3	5	3	3	5	2	3	2	4	1	3	4	4	1	2	1	3	3	4
1	18	3	4	4	4	4	3	4	4	4	5	5	3	4	5	2	3	4	3	4	3	4	5	3	2	4	4	3	3	4	3	4	3	3	3	4	2	3	3	4
1	18	1	1	2	1	1	1	1	2	1	1	1	2	1	2	1	2	2	2	2	2	3	4	2	4	2	2	2	2	4	4	4	4	4	2	4	2	4	2	2
1	18	1	1	4	1	1	4	1	3	3	4	5	1	1	3	3	3	5	3	5	2	4	5	5	4	5	4	4	4	5	1	2	4	4	4	4	1	4	4	5
1	17	5	5	5	5	4	3	3	4	5	5	4	4	4	3	2	3	5	2	2	3	3	5	3	3	5	5	2	1	3	2	1	3	4	5	2	2	1	2	2
1	18	5	5	5	5	5	5	5	5	5	5	5	5	5	5	5	5	5	1	3	1	5	5	5	5	5	5	5	1	5	4	3	4	2	2	2	1	2	1	2
2	18	2	3	4	5	4	3	4	4	3	4	4	3	3	5	2	3	5	2	4	2	3	5	2	4	5	5	2	1	2	4	2	3	2	2	2	2	4	2	3
2	18	2	4	5	5	4	2	5	4	4	5	5	4	3	5	1	3	5	2	2	2	3	5	3	4	5	5	2	1	2	2	2	3	4	1	4	1	2	1	1
2	18	3	5	4	4	3	4	5	4	4	4	4	4	4	5	3	3	4	3	2	3	3	5	3	4	4	4	1	1	3	2	1	3	1	1	2	1	4	1	2
2	17	3	4	3	4	4	3	3	4	4	4	3	4	4	4	2	3	3	2	4	2	3	5	4	4	4	3	2	3	2	2	2	3	2	2	2	2	1	2	2
1	18	4	4	5	5	5	5	4	5	5	5	5	5	1	5	4	3	5	5	5	5	5	5	1	1	5	5	1	2	1	2	1	1	2	1	1	1	1	1	1
1	18	3	3	3	4	4	2	4	4	5	4	4	2	2	4	2	5	5	2	5	2	4	5	4	3	5	3	4	1	4	4	3	4	4	1	4	2	2	3	3
1	18	2	3	5	2	2	2	3	4	2	3	3	4	5	4	2	5	5	2	2	3	4	5	1	5	5	3	1	1	3	1	1	4	3	2	4	1	2	2	1
1	18	3	5	1	3	4	3	5	5	5	5	3	1	3	3	4	4	4	4	2	2	3	5	2	3	4	3	4	2	4	2	2	4	5	1	3	3	3	4	3
1	22	3	2	4	3	3	2	4	3	1	4	4	5	2	4	1	3	5	2	1	2	3	5	2	4	3	3	4	2	4	2	2	4	2	2	4	1	2	4	2
1	18	4	4	3	4	3	4	1	2	3	4	3	3	2	3	2	2	5	3	5	3	5	5	2	4	5	4	4	3	4	3	4	4	2	4	4	2	4	2	4
1	19	4	3	5	5	5	5	5	5	5	5	5	1	4	5	2	4	5	2	5	3	4	5	2	4	5	5	5	1	5	1	1	4	5	1	5	4	5	4	1
1	19	3	4	5	5	5	3	3	2	5	5	5	4	4	3	3	5	4	2	4	3	5	5	4	2	5	4	1	2	1	3	1	2	1	1	1	2	2	1	1
1	18	4	4	5	5	5	4	5	4	5	5	5	3	5	5	3	4	5	3	4	2	3	5	4	4	5	4	1	2	3	2	1	2	2	1	1	1	2	1	1
1	18	3	3	4	3	3	3	3	4	2	1	3	3	4	3	1	2	5	2	3	1	1	5	1	1	3	4	2	3	3	2	3	4	3	2	3	2	3	2	3
2	17	3	3	5	3	3	5	5	4	5	5	5	1	5	3	1	1	5	3	3	3	3	5	3	5	5	5	1	1	3	2	1	3	3	1	3	3	3	3	2
2	17	4	5	5	5	5	5	5	5	5	5	5	4	5	4	1	5	5	5	4	2	1	5	1	5	5	3	4	2	3	4	4	3	3	2	4	1	4	4	2
2	18	3	3	4	4	4	2	2	3	3	4	4	5	2	2	3	3	5	1	1	1	2	5	1	1	5	5	4	2	4	4	2	5	5	2	5	2	4	4	3
2	18	4	4	5	5	5	4	5	4	3	5	0	4	4	5	1	4	5	4	5	3	4	5	1	4	5	5	4	4	5	3	4	3	3	5	4	2	5	4	2
2	16	3	4	4	4	3	4	4	4	3	5	5	4	3	4	2	2	4	3	2	2	2	4	3	0	5	3	3	2	3	4	3	3	4	2	2	2	3	3	2
2	18	4	5	5	5	5	4	5	3	0	5	3	5	2	5	3	4	3	2	5	2	2	5	1	2	2	5	2	2	5	3	3	5	4	1	4	1	2	4	1
2	18	2	3	4	4	4	3	3	2	4	4	4	3	4	4	2	3	4	3	2	2	2	5	2	5	5	5	2	2	3	2	1	2	2	1	1	1	2	2	2
1	18	2	3	5	5	5	3	3	4	4	5	5	4	5	4	4	5	5	3	4	3	5	5	2	4	5	4	2	1	5	1	1	2	3	1	2	1	1	1	1
1	18	4	4	4	4	5	3	2	3	4	5	5	2	4	5	1	3	4	3	5	3	3	5	1	3	5	5	2	3	2	2	1	3	2	1	1	2	2	2	1
1	18	3	4	4	4	4	4	5	3	4	4	4	5	5	3	1	3	5	2	5	1	5	5	5	5	4	4	3	1	3	3	3	2	4	3	3	2	3	2	1
1	18	5	5	5	5	5	4	5	5	5	5	5	1	5	3	5	5	5	5	5	5	5	5	5	5	5	5	2	1	3	1	1	2	2	1	4	1	1	1	1
1	19	4	4	5	5	3	3	3	4	3	3	4	5	4	3	3	4	4	3	1	3	4	5	3	4	5	5	3	1	5	2	3	5	1	1	5	1	4	4	1
1	17	3	3	3	3	3	3	3	3	3	3	3	3	1	5	2	2	5	3	5	4	3	5	4	5	3	5	1	1	1	5	1	1	4	1	1	3	4	5	5
1	18	3	3	4	2	4	4	4	4	4	4	4	3	4	3	1	1	1	1	1	1	4	5	1	1	1	1	3	1	5	3	4	3	2	2	2	1	5	1	1
1	18	2	5	4	5	5	5	4	2	4	5	5	4	4	5	2	2	4	3	2	1	2	3	2	2	4	3	3	4	3	4	1	3	2	2	2	3	2	4	2
1	18	2	4	3	3	2	2	5	2	3	5	3	5	3	4	2	2	5	2	5	2	2	5	3	2	5	4	2	1	4	3	1	4	2	1	3	2	2	3	1
1	19	2	4	4	4	4	3	4	5	4	5	4	4	4	4	4	5	3	3	4	3	4	5	2	4	5	5	1	1	4	3	2	3	3	2	2	1	4	1	2
1	18	4	4	5	5	4	5	5	4	5	5	5	5	5	5	4	3	4	3	4	3	3	5	3	4	5	3	1	1	1	2	1	2	1	1	1	2	1	2	1
1	1	2	5	5	2	2	2	5	3	4	5	4	5	1	5	1	2	2	2	2	2	2	5	2	4	2	4	1	1	4	2	1	4	2	2	4	1	2	4	1
1	18	3	3	4	4	3	3	3	4	4	4	4	3	4	4	4	4	4	4	4	4	4	5	3	5	5	2	2	3	3	3	3	4	3	2	3	3	3	3	2
1	18	2	4	4	4	4	3	4	2	4	4	4	2	2	4	1	2	2	2	2	2	2	5	2	2	3	4	3	2	4	3	2	4	4	2	3	2	2	2	1
1	19	5	5	5	5	5	5	5	5	5	5	5	1	5	5	1	1	5	1	1	1	5	5	1	5	5	1	1	1	1	1	1	1	5	1	5	1	5	5	5
2	20	4	4	5	5	3	3	3	3	5	4	4	4	2	4	2	4	5	5	4	3	4	5	1	2	3	4	2	3	1	2	2	3	2	3	3	2	3	4	3
