# Supplementary material for: Effect of Materialism on Pro-environmental Behavior Among Youth in China: The Role of Nature Connectedness
Source: Front Psychol. 2022 Feb 22;13:794816. doi: 10.3389/fpsyg.2022.794816 (PMC8902253; doi:10.3389/fpsyg.2022.794816)
Supplement: Supplementary file 2 [file Data_Sheet_2.CSV]

num	Group	MVS1	MVS2	MVS3	MVS4	MVS5	MVS6	MVS7	MVS8	MVS9	MVS10	MVS11	MVS12	MVS13	NC1	NC2	NC3	NC4	NC5	NC6	NC7	NC8	NC9	NC10	NC11	NC12	NC13	NC14	PEP	sex	age
1	1	5	3	5	3	5	5	4	2	5	4	4	4	3	2	2	2	2	2	2	2	2	2	2	2	2	2	2	6	1	19
2	1	3	2	4	2	5	5	4	4	4	2	4	4	4	2	2	2	2	2	2	2	2	2	2	2	2	2	2	7	2	19
3	1	4	2	5	3	3	4	1	2	4	3	5	1	4	2	2	2	2	2	2	2	2	2	2	2	2	2	2	8	1	18
4	1	5	3	2	2	3	4	2	3	3	2	3	2	2	2	2	2	2	2	2	2	2	2	2	2	2	2	2	2	2	18
5	1	4	4	4	3	5	4	2	2	4	2	4	4	3	5	1	1	1	5	1	1	1	1	1	2	1	1	5	5	2	18
6	1	4	3	4	4	5	5	4	4	4	3	3	3	3	3	2	2	2	4	2	1	1	1	1	3	2	2	4	2	2	19
7	1	3	4	2	3	3	5	4	2	2	3	2	4	3	5	3	1	1	3	2	1	2	1	1	3	2	1	4	1	1	20
8	1	5	5	3	5	5	5	3	5	3	5	3	5	5	2	4	4	2	2	2	2	2	2	2	1	2	2	2	5	2	18
9	1	4	5	5	3	4	4	5	5	3	2	5	3	3	4	2	2	1	3	4	1	1	1	1	3	2	2	4	2	2	20
10	1	4	2	4	3	2	4	4	2	5	1	4	3	5	4	3	2	1	3	1	2	2	1	2	3	1	2	4	6	2	18
11	1	4	2	4	4	4	4	4	2	4	4	4	2	2	2	4	2	2	2	2	2	2	2	2	3	2	2	2	2	2	19
12	1	5	4	5	5	5	5	5	5	5	1	5	5	5	2	3	2	3	3	2	3	3	2	3	1	2	2	1	5	2	21
13	1	4	2	4	2	4	4	4	4	4	3	5	4	5	5	3	3	1	3	1	2	1	1	2	2	2	3	3	5	1	19
14	1	5	4	5	3	4	4	4	4	4	2	4	4	5	3	2	1	1	3	2	2	3	2	2	3	2	2	3	5	1	20
15	1	5	4	5	2	5	4	2	5	5	3	5	3	5	4	3	2	1	4	3	1	1	1	1	3	2	2	4	2	2	19
16	1	5	5	5	5	4	5	5	5	5	3	3	4	5	3	2	2	2	4	3	2	2	2	2	2	2	2	2	8	1	18
17	1	2	4	4	3	2	5	4	5	4	2	4	4	2	5	2	2	2	5	1	1	1	1	1	4	1	1	5	5	1	18
18	1	5	2	4	2	2	3	4	3	3	3	5	4	4	1	4	1	1	4	1	1	1	1	2	4	1	1	5	4	1	18
19	1	5	5	3	2	4	3	4	3	5	3	5	2	5	4	1	1	1	5	2	1	2	1	1	3	2	1	5	8	1	20
20	1	4	5	3	3	5	3	4	5	3	3	2	2	5	4	2	2	1	3	3	3	1	2	2	2	2	2	3	5	1	19
21	1	4	5	3	2	2	5	4	5	3	2	3	3	3	4	2	2	2	4	2	2	1	3	2	2	2	3	2	3	2	20
22	1	4	5	4	4	5	2	2	3	4	3	4	5	5	4	2	2	1	3	2	2	1	3	2	3	3	3	2	2	1	20
23	1	4	4	3	4	5	3	4	4	3	4	3	5	5	1	2	2	2	2	2	2	2	3	3	3	2	3	3	9	2	19
24	1	4	2	4	2	4	4	2	3	4	4	5	5	5	2	4	2	3	3	1	2	3	3	2	3	3	2	2	5	1	19
25	1	5	3	4	3	2	4	3	2	4	4	4	3	4	4	2	2	1	3	3	3	1	2	2	3	2	2	3	4	1	21
26	1	5	2	4	4	3	4	4	4	5	5	5	4	5	3	2	3	1	3	2	2	3	3	2	2	2	2	3	7	2	20
27	1	4	2	4	5	5	5	4	3	4	5	5	5	4	3	4	4	1	3	3	1	1	2	1	1	2	3	4	3	1	19
28	1	5	4	5	4	2	2	2	2	5	4	5	2	5	4	2	1	3	3	2	2	2	2	2	3	2	2	4	9	2	19
29	1	3	2	4	3	4	4	3	3	4	3	5	4	3	3	2	3	2	3	2	2	2	2	2	3	2	4	2	5	2	18
30	1	2	4	4	3	3	4	4	5	2	5	4	3	2	4	2	3	2	3	2	1	2	2	2	2	2	3	4	7	2	18
31	1	5	5	4	2	3	5	3	5	2	2	5	4	3	1	3	3	2	5	1	1	3	1	1	3	1	3	3	9	1	19
32	1	2	4	2	3	4	4	5	5	2	4	2	2	2	5	3	2	2	3	2	2	1	2	3	3	3	2	3	4	1	19
33	1	3	4	4	3	4	4	3	5	4	3	5	4	3	4	2	3	1	3	4	3	1	2	1	3	2	3	2	7	1	19
34	1	2	5	2	3	3	3	4	5	2	5	4	3	2	1	3	3	2	3	2	2	2	2	2	3	2	2	3	8	2	20
35	1	5	5	4	4	3	5	3	5	2	4	5	4	3	5	4	3	1	3	4	2	1	2	2	2	1	2	4	10	2	20
36	1	2	5	3	4	4	5	5	5	5	5	3	1	2	4	3	4	3	4	3	1	2	3	2	3	4	5	2	8	2	19
37	1	4	2	4	2	4	2	4	2	4	4	4	4	2	3	3	4	4	4	2	3	3	2	4	3	2	4	3	7	1	18
38	1	5	4	2	2	4	3	4	2	4	3	5	3	4	1	3	4	2	3	3	3	3	3	3	3	4	4	3	7	1	18
39	1	1	2	3	2	3	3	3	3	4	2	2	2	4	4	3	4	3	3	3	3	3	3	4	2	3	3	3	4	2	18
40	1	4	2	4	2	2	2	4	4	3	2	4	4	4	1	3	3	2	4	2	4	2	4	3	4	3	2	4	5	2	18
41	1	4	3	4	3	3	2	3	3	4	2	4	3	4	4	3	3	2	3	2	3	4	3	4	4	3	3	3	7	1	18
42	1	1	2	2	3	4	5	1	2	3	2	2	3	4	3	3	5	3	3	3	3	3	3	3	3	3	3	3	3	2	18
43	1	3	1	5	5	5	5	4	1	1	3	3	4	4	2	3	4	4	3	2	2	3	3	4	3	4	4	3	8	1	18
44	1	3	2	3	4	2	2	4	2	3	3	2	4	2	2	2	3	3	2	2	3	3	3	2	2	3	3	2	7	1	18
45	1	4	1	5	2	2	3	4	2	5	2	4	4	2	3	4	2	1	4	2	2	1	3	3	3	1	2	4	6	2	18
46	1	5	3	5	4	3	4	4	4	4	3	4	4	4	3	3	4	2	2	4	2	2	2	2	2	2	2	3	7	2	18
47	1	2	4	3	3	2	3	4	2	2	4	3	2	2	3	2	2	1	3	4	2	1	3	3	3	2	3	3	3	1	18
48	1	2	5	3	3	2	3	4	2	2	4	3	2	2	2	4	4	4	2	1	2	2	2	2	2	4	4	2	5	2	18
49	1	5	5	2	5	4	5	2	1	5	1	5	1	4	4	2	2	2	4	2	2	2	4	2	3	3	2	3	5	1	18
50	1	2	5	5	2	3	5	4	5	3	2	5	4	2	4	3	3	1	4	3	2	1	2	2	3	3	3	3	6	1	18
51	1	4	2	4	3	2	3	4	3	4	3	4	3	3	4	2	2	3	4	2	2	2	3	2	2	2	3	2	4	1	18
52	1	5	5	5	1	1	1	5	5	4	2	4	4	4	4	2	1	1	4	1	2	2	4	2	3	2	2	5	8	1	18
53	1	2	5	3	5	5	3	4	2	2	2	2	4	2	3	3	2	2	3	3	1	2	4	2	3	2	3	2	6	1	18
54	1	2	2	2	4	3	4	2	5	2	2	2	2	2	4	2	2	2	4	2	2	1	2	2	3	4	3	2	8	2	18
55	1	4	2	5	3	4	4	2	4	5	3	4	4	3	4	2	3	1	2	2	4	1	5	3	2	2	2	2	7	1	18
56	1	2	2	3	3	2	3	2	5	3	2	4	2	2	4	3	2	1	3	2	2	2	4	1	4	3	1	3	7	1	18
57	1	3	1	5	4	2	3	3	5	2	4	4	4	2	4	1	2	1	5	1	2	2	3	2	4	4	2	2	8	2	18
58	1	3	2	4	3	4	3	5	4	3	5	5	5	5	2	3	2	2	4	4	2	2	2	2	3	3	2	3	3	2	18
59	1	5	4	5	5	2	4	2	4	4	2	2	2	2	4	2	2	2	4	2	2	2	2	2	4	2	2	4	6	2	18
60	1	5	5	2	5	5	4	2	2	2	2	2	2	2	4	2	4	2	4	2	1	1	2	2	3	3	2	4	3	1	18
61	1	3	5	5	2	5	3	3	5	5	5	2	2	1	3	3	3	2	4	2	2	2	2	2	3	3	2	3	5	2	18
62	1	5	5	5	1	5	4	4	2	5	4	5	5	5	4	3	3	1	3	2	3	2	2	2	3	2	2	4	6	2	18
63	1	4	5	4	3	2	3	5	2	3	2	2	2	2	4	2	2	2	4	3	2	1	2	1	4	3	2	4	9	1	18
64	1	3	3	5	4	3	5	3	3	5	3	3	3	3	2	3	2	2	3	3	2	2	2	2	3	3	2	3	8	1	18
65	1	2	5	5	2	1	4	5	2	4	5	5	5	2	4	3	1	2	4	2	3	2	4	2	3	2	2	4	7	1	18
66	1	4	2	4	3	3	3	4	5	3	5	3	3	3	4	3	3	3	3	2	1	4	1	1	3	4	1	4	7	1	18
67	1	4	5	3	5	3	4	3	4	5	3	5	5	5	4	4	5	2	3	4	2	2	2	2	3	2	2	3	3	1	18
68	1	4	2	3	4	5	4	3	3	4	5	3	5	5	3	2	2	4	3	3	2	2	2	3	3	2	3	4	2	1	18
69	1	3	1	4	4	3	3	4	4	3	3	5	5	5	5	2	2	3	4	3	3	2	2	2	2	2	2	4	8	2	18
71	0	4	4	4	4	5	4	4	2	4	2	4	4	2	2	2	2	2	2	2	2	2	4	4	2	5	2	2	6	1	18
72	0	5	2	2	4	5	3	4	2	4	3	5	3	3	5	5	4	1	4	5	5	4	5	5	5	1	5	3	9	2	18
73	0	1	4	3	4	3	3	3	3	4	4	5	2	1	4	4	4	1	4	4	4	4	4	4	4	2	3	1	8	1	18
74	0	4	4	4	4	4	4	4	4	3	4	4	4	4	4	4	3	4	4	3	4	3	3	4	4	4	4	4	2	1	18
75	0	4	3	4	3	3	4	3	3	4	4	4	3	4	4	3	4	4	4	4	4	4	3	4	4	4	3	2	6	1	18
76	0	1	4	2	3	2	1	5	2	3	4	2	3	1	5	4	4	1	4	2	4	4	4	5	4	3	4	1	7	2	24
77	0	3	2	1	2	2	2	4	5	1	3	3	4	4	4	5	4	1	3	1	4	3	4	5	4	1	5	2	6	2	23
78	0	3	4	3	2	4	4	4	2	3	3	2	4	2	4	4	4	1	4	4	4	3	4	4	4	3	4	1	9	1	23
79	0	4	5	5	4	4	3	4	2	5	4	4	4	2	3	4	4	2	4	3	2	4	4	4	4	2	4	2	7	2	23
80	0	1	3	5	2	3	2	4	4	4	3	4	4	4	4	3	3	4	2	2	4	3	4	4	4	2	4	3	8	2	20
81	0	2	5	3	3	1	3	4	2	2	2	3	2	2	2	5	5	1	5	5	2	4	3	4	4	2	2	2	7	1	20
82	0	2	5	3	3	4	3	4	2	2	2	3	2	2	5	5	5	1	2	3	2	4	3	4	4	2	2	2	8	1	20
83	0	1	4	2	5	2	1	2	1	2	1	5	1	4	5	5	5	3	4	4	5	5	4	4	4	4	4	1	8	2	18
84	0	2	4	2	4	4	4	2	2	2	4	2	2	2	4	4	4	1	4	4	4	4	4	4	4	2	4	1	9	2	19
85	0	4	4	4	3	4	3	4	3	1	3	4	3	3	3	4	3	3	3	3	3	5	3	4	3	3	3	3	3	2	18
86	0	5	1	1	1	3	2	3	2	1	4	4	4	4	3	3	3	3	5	2	5	5	5	5	5	5	2	5	8	1	18
87	0	2	5	3	4	4	3	4	2	2	4	2	4	2	4	4	4	1	4	4	4	4	4	4	4	2	4	2	4	2	20
88	0	2	4	2	2	3	2	2	1	2	4	2	2	2	3	2	4	1	4	2	3	2	4	4	4	3	4	1	7	1	19
89	0	4	4	5	3	2	2	2	4	2	3	4	4	3	3	2	3	3	3	3	3	3	3	4	3	3	4	4	7	2	19
90	0	2	4	3	3	4	3	2	1	3	4	4	2	2	4	4	4	2	4	3	3	3	4	3	4	2	4	1	8	2	21
91	0	3	1	1	2	4	3	3	1	2	2	4	4	2	4	4	4	2	4	4	5	5	5	5	5	2	1	1	9	2	20
92	0	3	4	4	3	3	3	3	3	3	3	3	3	3	3	3	3	3	3	3	3	3	3	3	3	3	3	3	8	1	19
93	0	2	2	1	1	1	2	2	4	4	4	2	2	2	2	4	4	2	4	2	4	2	4	4	4	2	4	2	7	1	19
94	0	2	4	2	4	4	2	2	2	2	4	2	2	2	2	2	3	2	2	2	3	2	3	3	4	2	3	2	9	1	20
95	0	3	5	5	4	4	3	3	1	1	1	2	2	1	3	3	5	1	4	5	5	5	5	5	5	1	5	3	9	1	18
96	0	2	2	3	1	1	2	4	2	5	2	5	5	5	2	2	2	4	2	2	3	3	2	2	2	1	2	5	9	1	18
97	0	4	1	4	3	1	3	2	2	3	4	2	2	2	2	4	4	2	4	4	4	4	4	5	4	1	4	1	8	1	19
98	0	3	3	1	3	3	3	3	3	3	3	3	3	3	4	4	4	4	4	4	4	4	4	4	4	4	4	4	8	1	18
99	0	2	1	1	4	1	2	2	2	4	1	5	5	2	4	2	5	1	4	3	4	4	3	5	5	3	5	2	10	1	20
100	0	2	2	2	3	3	3	4	1	3	4	3	3	3	2	3	4	2	4	1	4	4	4	3	4	1	3	3	9	1	19
101	0	4	2	4	2	4	2	4	2	4	4	4	1	2	3	2	3	2	3	3	4	3	3	3	3	2	2	3	8	2	19
102	0	5	4	2	2	4	3	4	2	4	3	5	3	3	4	2	3	1	4	2	3	3	3	4	1	3	2	4	10	1	19
103	0	1	2	3	2	3	3	3	3	4	2	2	2	1	3	3	3	3	4	2	2	2	2	2	3	3	3	4	8	2	19
104	0	4	2	4	2	2	2	4	4	3	2	4	4	4	2	4	4	2	2	5	1	1	4	2	2	4	2	4	9	2	19
105	0	4	3	4	3	3	2	3	3	4	2	4	3	4	2	4	3	2	5	3	2	3	2	4	3	4	3	3	8	2	19
106	0	1	2	2	3	4	1	1	2	3	2	2	3	1	4	3	3	3	3	2	3	2	2	2	3	3	3	3	8	2	19
107	0	3	1	1	1	1	1	2	1	1	3	3	4	4	3	3	3	3	4	1	1	1	2	4	5	3	3	3	7	2	19
108	0	3	2	3	4	2	2	2	2	3	3	2	4	2	4	3	2	1	3	2	4	2	3	2	4	3	2	4	8	2	19
109	0	4	1	5	2	2	3	4	2	2	2	4	4	2	3	4	3	4	3	4	3	4	3	4	3	4	3	4	9	2	19
110	0	5	3	5	4	3	4	2	4	4	3	4	4	4	4	3	4	4	3	4	4	4	3	4	3	4	2	3	9	2	18
111	0	2	1	3	2	2	3	2	2	2	4	3	2	2	3	3	4	4	3	4	4	4	3	4	3	4	3	3	7	2	19
112	0	2	1	3	3	2	3	4	2	2	4	3	2	2	5	4	4	2	4	5	4	1	3	4	2	3	3	5	9	2	19
113	0	5	2	2	1	4	5	2	1	2	1	5	1	4	3	5	5	5	3	5	2	3	4	2	2	5	3	2	9	2	18
114	0	2	2	2	2	2	2	2	2	2	2	2	2	2	3	4	3	4	4	4	3	4	3	4	2	4	3	4	9	2	19
115	0	4	2	4	3	2	3	4	3	2	3	4	3	3	3	4	4	4	4	2	2	3	2	2	2	4	3	2	8	2	19
116	0	5	1	5	1	1	1	1	5	4	2	4	4	4	3	5	5	2	2	5	3	3	3	3	2	4	5	3	9	2	19
117	0	2	1	3	2	2	3	2	2	2	2	2	4	2	3	2	3	2	4	1	3	3	3	3	3	3	3	3	10	2	19
118	0	2	2	2	4	3	4	2	1	2	2	2	2	2	5	3	4	2	4	2	2	4	1	1	3	2	1	5	8	2	19
119	0	4	2	2	3	4	4	2	4	5	3	4	4	3	4	2	3	3	4	4	3	1	3	2	3	3	2	3	9	1	19
120	0	2	2	3	3	2	3	2	1	3	2	4	2	2	3	3	4	2	3	2	2	3	3	3	2	4	4	2	10	1	19
121	0	3	1	5	4	2	3	3	1	2	4	4	4	2	4	4	4	3	2	2	2	3	2	2	4	3	3	4	9	1	19
122	0	1	2	4	3	3	3	3	3	3	3	3	3	3	3	3	2	4	3	3	3	2	2	3	2	3	4	2	10	2	19
123	0	2	4	1	2	2	4	2	4	4	2	2	2	2	3	3	3	3	3	2	3	3	3	3	3	3	3	4	9	1	19
124	0	2	2	2	2	2	4	2	2	2	2	2	2	2	4	4	2	3	2	2	2	3	3	2	5	4	2	5	10	1	19
125	0	3	1	5	2	2	3	3	1	1	1	2	2	1	2	3	3	4	3	2	2	2	4	3	3	2	4	4	8	2	19
126	0	5	1	5	1	1	4	2	2	5	4	5	5	5	4	3	3	3	3	4	2	3	2	3	3	3	2	4	10	1	19
127	0	1	1	4	3	2	3	2	2	3	2	2	2	2	3	3	3	3	3	3	3	3	3	3	3	3	3	4	9	1	19
128	0	3	3	3	3	3	3	3	3	3	3	3	3	3	3	3	3	3	3	2	3	3	2	3	3	3	4	3	9	2	19
129	0	2	1	1	2	1	4	3	2	2	5	5	5	2	2	2	4	4	3	2	2	3	4	3	4	3	3	3	10	2	19
130	0	4	2	4	3	3	3	4	1	3	2	3	3	3	3	3	3	3	3	3	3	3	3	3	3	3	3	4	9	2	19
131	0	3	3	2	2	3	3	3	2	3	2	3	5	2	3	4	3	2	2	3	4	3	3	3	3	3	3	5	8	2	19
132	0	3	3	3	3	3	3	3	3	3	2	3	3	5	4	2	3	4	2	3	4	5	2	4	3	3	4	4	9	2	19
133	0	3	3	2	3	3	2	3	4	3	2	4	3	4	2	4	4	4	2	5	3	4	4	4	5	4	3	2	10	1	19
134	0	4	4	3	3	2	2	3	3	3	2	4	5	4	3	4	3	4	3	4	3	4	4	3	3	3	3	3	9	1	19
135	0	4	3	3	4	3	4	3	3	3	4	3	3	3	3	4	4	4	3	4	4	4	4	4	2	2	2	3	8	1	19
136	0	3	4	3	2	1	3	3	3	1	1	3	3	3	4	3	4	4	3	4	4	3	3	4	2	4	2	3	8	1	19
137	0	3	4	4	1	1	4	1	3	1	4	4	4	4	3	4	3	4	4	3	3	3	3	4	3	4	4	2	10	2	19
138	0	3	1	1	3	3	3	4	3	3	4	4	3	4	5	2	4	2	5	1	3	4	4	4	4	2	2	5	8	1	19
