# Supplementary material for: Effect of Materialism on Pro-environmental Behavior Among Youth in China: The Role of Nature Connectedness
Source: Front Psychol. 2022 Feb 22;13:794816. doi: 10.3389/fpsyg.2022.794816 (PMC8902253; doi:10.3389/fpsyg.2022.794816)
Supplement: Supplementary file 3 [file Data_Sheet_3.CSV]

CN	MVS1	mvs2	mvs3	mvs4	mvs5	mvs6	mvs7	mvs8	mvs9	mvs10	mvs11	mvs12	mvs13	cns1	cns2	cns3	cns4	cns5	cns6	cns7	cns8	cns9	cns10	cns11	cns12	cns13	cns14	Drmb	Dtime	sex	age
0	5	5	5	5	5	5	5	5	5	5	5	5	5	2	1	1	5	1	1	1	5	5	5	5	5	5	5	6	2	2	20
0	5	5	3	5	5	5	5	5	5	4	5	5	5	1	4	1	4	2	2	2	2	3	3	3	3	3	3	4	6	2	19
0	5	5	5	5	5	5	5	5	5	1	5	5	5	5	5	5	5	5	5	5	5	3	5	5	5	4	5	5	5	2	19
0	5	5	5	5	4	5	5	3	5	5	5	5	4	5	5	5	5	4	4	5	1	1	5	5	4	5	5	10	3	1	19
0	5	4	5	4	4	4	5	5	5	5	5	5	5	2	2	2	3	3	3	3	2	2	3	2	4	2	3	5	3	1	20
0	5	3	5	5	4	5	5	3	5	5	5	5	5	3	3	4	4	2	4	4	4	4	4	4	4	4	5	8	4	1	27
0	5	5	2	5	5	5	5	1	5	5	5	5	5	3	4	3	2	3	4	2	3	5	3	5	3	2	2	4	3	1	18
0	5	4	5	5	5	5	5	5	5	1	3	5	5	2	4	4	4	1	2	2	2	2	2	2	4	2	4	2	5	2	22
0	5	5	5	5	2	5	5	5	5	5	5	5	1	2	2	2	4	2	2	4	4	4	4	2	2	2	4	8	8	1	19
0	5	1	5	5	3	4	4	5	5	5	5	5	5	3	2	4	4	2	3	1	1	3	4	1	5	4	3	7	4	1	19
0	5	4	3	5	5	4	5	5	3	5	5	5	3	4	4	4	5	4	4	4	4	4	5	4	3	3	4	3	3	1	19
0	5	2	4	5	5	3	4	5	5	4	5	4	5	4	4	4	5	4	2	5	4	4	3	3	2	2	2	5	5	2	21
0	5	1	5	1	5	5	5	4	5	5	5	5	5	4	4	4	4	4	4	4	3	2	4	4	2	4	4	6	3	1	20
0	5	5	5	5	5	5	5	5	5	5	3	5	5	4	5	4	5	3	4	4	4	2	4	5	1	3	5	2	10	1	21
0	5	5	5	5	5	5	5	4	5	4	4	5	5	5	5	5	1	5	5	5	5	1	5	5	1	5	1	9	6	2	19
0	5	1	5	5	5	5	4	5	5	3	5	5	3	5	5	2	2	2	2	2	2	2	5	5	1	5	1	8	7	1	18
0	5	3	5	4	4	4	3	5	5	3	5	5	5	4	4	4	2	4	4	4	4	4	4	4	3	4	2	9	9	2	18
0	5	5	4	4	3	5	3	4	3	5	5	5	5	5	5	5	1	5	5	5	5	5	5	5	1	5	1	2	5	1	20
0	5	4	4	4	5	5	4	3	5	3	5	4	4	4	5	2	2	4	2	3	4	5	4	3	1	5	2	5	4	1	18
0	5	1	5	5	4	4	5	5	2	4	5	5	4	3	3	3	3	3	3	3	3	3	3	3	3	3	3	3	2	2	18
0	5	4	5	5	5	3	3	4	3	5	5	3	4	5	5	5	5	3	2	2	4	4	4	5	5	5	1	3	4	1	18
0	5	5	3	4	5	3	4	5	4	5	3	4	4	5	5	5	1	2	2	2	2	5	2	5	1	5	1	4	2	1	22
0	5	4	4	4	4	5	4	5	5	5	2	5	2	5	5	5	1	2	5	2	2	5	2	5	1	5	1	6	6	2	22
0	5	4	5	4	4	5	4	3	5	2	5	2	5	1	1	4	4	4	3	3	2	2	3	3	3	2	4	5	3	2	20
0	5	2	3	5	5	3	4	3	4	4	5	5	5	4	4	4	2	4	4	4	4	4	4	4	2	4	2	3	3	1	18
0	5	5	5	4	4	4	3	5	4	3	3	4	4	4	4	4	3	4	4	4	4	4	4	4	2	4	2	4	2	1	19
0	5	5	3	3	3	3	3	5	4	5	5	4	5	2	2	2	4	2	2	2	2	2	2	2	4	2	5	5	7	1	18
0	5	4	5	3	4	4	4	5	4	4	5	4	2	3	3	5	2	3	4	3	4	4	3	4	3	4	3	7	6	1	20
0	5	4	5	3	5	3	5	5	3	2	4	3	5	4	5	5	3	4	5	5	5	5	5	5	1	5	1	8	7	1	18
0	5	5	2	4	4	4	4	5	4	4	5	4	2	3	3	4	2	3	2	2	2	2	2	4	3	4	3	8	9	1	19
0	5	2	4	4	4	5	4	4	5	3	4	4	4	4	4	4	2	4	2	4	4	4	2	4	3	4	2	2	3	2	19
0	5	2	5	5	5	3	4	4	4	3	4	4	3	4	4	5	2	5	2	5	5	5	5	5	4	3	5	5	4	1	20
0	5	2	5	5	2	3	5	2	4	5	4	5	3	3	4	4	2	3	4	4	4	4	4	4	2	4	2	3	3	2	19
0	5	3	5	4	3	4	5	3	5	3	4	3	3	2	4	4	2	4	3	4	4	5	4	4	3	3	5	3	2	1	18
0	5	5	3	2	5	5	5	2	5	1	5	5	2	4	4	5	2	2	2	5	4	5	5	5	4	4	5	4	6	1	18
0	5	3	4	5	5	3	3	3	4	2	5	3	5	3	2	5	5	4	2	4	1	4	5	2	3	5	4	4	4	2	19
0	5	4	5	3	3	4	4	4	4	5	4	3	2	2	4	4	2	2	4	4	4	4	4	4	2	4	2	2	5	1	19
0	5	5	5	4	4	2	5	4	4	2	2	5	3	4	4	4	4	4	4	4	4	4	4	4	2	4	2	5	5	1	19
0	5	3	4	2	4	5	5	2	3	4	5	4	3	4	4	4	2	4	4	4	4	4	4	4	2	4	2	3	3	2	19
0	5	4	5	5	5	5	5	4	5	5	5	5	5	2	3	3	3	3	3	3	3	3	3	3	3	3	3	6	5	1	21
0	4	5	3	3	5	4	5	5	5	5	5	4	5	4	5	5	2	5	5	5	5	5	5	5	3	5	5	6	8	2	21
0	4	5	4	4	4	4	5	4	5	5	4	4	5	4	5	5	2	3	3	5	4	5	5	5	2	5	3	3	10	2	19
0	4	5	4	5	5	5	4	5	5	3	4	4	4	2	2	4	5	2	3	1	5	5	5	5	1	5	5	6	6	1	19
0	4	5	4	5	5	2	5	4	5	5	5	4	4	2	3	4	5	2	2	5	3	4	4	5	5	4	5	2	1	2	19
0	4	1	5	1	5	5	5	5	5	5	5	5	5	3	3	3	3	3	3	3	3	3	3	3	3	3	3	3	3	1	18
0	4	5	4	5	5	4	4	4	5	4	5	4	2	4	4	4	4	2	2	2	4	4	2	2	2	4	5	3	10	1	19
0	4	3	5	4	4	4	5	4	3	5	4	5	5	4	4	2	4	2	4	4	2	2	4	2	2	4	4	5	5	1	18
0	4	2	4	5	5	5	5	4	4	4	4	4	5	4	4	2	4	3	4	4	4	4	4	4	2	3	3	6	5	2	19
0	4	4	5	4	2	5	5	5	5	5	3	4	3	3	3	2	3	3	3	3	3	3	3	3	4	2	4	5	5	2	18
0	4	5	5	5	3	5	5	5	4	2	4	3	4	2	3	2	2	4	4	2	3	3	4	2	2	3	3	2	3	1	19
0	4	5	4	5	5	2	5	4	4	4	4	4	4	3	4	3	2	3	3	3	4	4	4	2	4	3	4	2	2	2	25
0	4	5	4	2	5	4	4	5	5	4	5	4	3	4	4	4	4	4	3	4	2	3	4	3	2	2	4	3	1	2	18
0	4	4	4	4	5	4	4	5	5	2	4	5	4	3	3	2	4	3	2	3	2	1	2	1	4	1	4	5	3	2	19
0	4	4	4	4	4	5	4	4	4	5	4	4	4	3	3	3	2	2	3	3	4	3	3	3	3	3	3	6	5	2	18
1	4	4	4	2	4	5	4	5	4	5	5	3	5	4	4	5	4	4	2	2	2	2	4	2	4	3	4	1	1	1	22
1	4	5	4	5	5	5	4	4	4	2	4	4	3	5	5	5	4	5	5	5	5	5	5	5	4	5	5	2	5	1	18
1	4	5	5	4	5	4	5	4	4	3	2	3	5	3	4	3	4	4	4	3	3	4	4	4	5	3	5	10	7	2	21
1	4	5	5	5	4	4	5	3	4	3	2	4	5	3	3	3	3	3	3	3	3	3	3	3	5	5	3	10	1	1	18
1	4	3	4	4	3	4	5	4	4	5	4	4	4	5	5	5	4	5	5	5	5	5	5	5	5	5	5	6	4	1	19
1	4	2	5	5	4	5	4	2	4	3	5	5	4	5	5	5	5	3	4	5	5	5	5	5	4	5	5	3	7	2	18
1	4	1	4	4	5	4	4	5	5	4	5	4	3	3	3	3	3	4	3	3	4	3	4	5	5	4	2	5	4	1	20
1	4	5	4	4	4	4	4	2	3	5	4	4	5	3	3	4	3	3	3	3	3	3	3	3	5	3	5	4	1	1	18
1	4	5	4	3	3	4	4	5	4	4	4	4	4	4	4	4	2	4	4	4	4	4	4	4	2	4	5	4	2	1	18
1	4	5	3	3	4	5	4	5	4	3	5	3	4	4	3	3	2	4	2	4	4	3	5	3	5	5	5	2	4	2	23
1	4	5	5	3	5	4	4	4	4	3	4	4	3	5	4	3	3	4	4	4	4	3	4	3	5	4	5	8	3	2	22
1	4	5	4	4	3	4	4	5	3	4	4	5	3	4	4	4	4	4	4	5	4	4	4	4	5	5	5	8	3	2	22
1	4	5	4	4	5	3	4	5	2	3	4	3	5	2	4	3	4	5	3	5	4	5	5	5	5	5	5	8	5	1	18
1	4	5	5	5	2	4	4	4	4	3	3	3	5	3	4	4	3	4	3	3	4	3	3	4	4	5	4	6	5	1	21
1	4	5	4	2	5	5	4	5	3	2	4	4	4	3	3	4	3	3	3	3	5	5	5	4	5	4	5	10	10	1	18
1	4	3	5	4	3	4	3	5	4	5	3	3	5	5	3	4	3	3	3	4	3	3	4	4	4	4	4	8	8	2	19
1	4	2	5	5	4	3	4	4	3	4	4	4	5	3	3	4	4	4	3	5	4	4	4	2	4	4	4	7	7	2	22
1	4	4	5	3	3	4	4	3	4	2	5	5	5	5	2	5	4	3	4	4	2	4	2	2	5	2	5	8	6	2	23
1	4	4	4	4	4	2	4	3	4	5	5	3	5	4	4	4	5	4	4	4	4	4	4	4	5	5	5	9	9	1	18
1	4	2	4	5	3	5	3	5	4	5	3	3	5	5	5	5	5	3	3	3	3	3	3	3	3	5	3	10	1	1	19
1	4	2	4	5	5	4	5	2	4	4	5	5	2	2	3	4	5	5	5	5	5	4	5	5	5	5	3	7	5	2	19
1	4	1	4	2	5	4	4	4	5	4	5	4	5	3	4	4	3	4	3	3	4	4	4	3	3	4	3	10	3	1	19
1	4	4	5	3	4	5	3	2	4	2	5	5	5	3	4	4	5	4	3	4	4	3	5	4	4	4	3	6	6	1	19
1	4	5	5	2	4	5	5	3	4	2	4	4	4	4	4	4	4	4	4	5	4	4	5	5	2	5	4	5	2	1	18
1	4	5	4	4	3	4	4	5	4	5	3	3	3	4	4	5	5	5	5	5	4	5	5	5	5	4	5	10	10	1	18
1	4	5	4	4	2	4	4	4	4	4	3	5	4	3	3	3	3	3	5	3	3	4	5	4	2	4	3	8	8	1	18
1	4	3	4	4	3	5	5	3	4	3	5	4	3	5	3	4	3	3	3	3	3	3	4	4	4	4	5	10	9	2	19
1	4	3	5	4	4	4	4	2	4	3	5	3	5	5	4	4	5	3	3	5	3	4	4	4	4	4	4	7	9	1	18
1	4	4	3	3	4	3	5	4	4	5	5	2	4	3	4	4	4	4	4	4	4	4	4	4	4	4	4	8	10	2	19
1	4	2	5	4	4	4	4	4	5	2	4	5	3	5	5	5	5	5	5	5	5	5	5	3	2	3	4	5	9	1	18
1	4	2	5	3	5	3	4	5	5	3	4	4	3	3	4	5	5	4	4	4	4	4	4	4	2	5	4	10	7	2	18
1	4	5	4	4	2	2	4	4	4	5	4	4	4	3	5	5	5	5	3	3	3	5	3	3	3	3	3	9	6	1	19
1	4	3	3	4	3	4	4	4	4	4	5	3	5	4	4	4	4	5	3	4	3	4	4	4	3	2	4	6	5	2	18
1	4	5	4	3	3	4	4	5	3	3	4	4	4	3	3	3	3	5	3	5	5	5	5	3	3	3	3	5	9	2	19
1	4	4	4	4	4	4	4	4	4	2	4	4	4	5	5	5	4	5	5	5	4	4	4	4	2	4	4	10	6	2	18
1	4	3	5	4	3	5	5	3	5	3	5	2	2	5	5	5	5	3	5	5	5	5	3	5	3	5	4	7	7	2	19
1	4	5	5	3	5	5	3	2	4	2	5	3	3	4	5	5	5	5	5		5	5	5	5	4	5	4	9	8	1	18
1	4	1	5	4	5	5	5	2	5	1	5	5	2	3	3	3	3	3	3	3	3	3	3	3	3	3	3	10	10	1	18
1	4	5	4	2	2	5	4	4	4	2	4	4	5	4	4	4	4	3	3	4	3	4	4	4	5	2	4	7	9	2	19
1	4	4	5	4	1	5	5	2	4	2	4	4	5	3	5	3	3	3	3	3	3	3	3	3	5	3	4	6	6	1	18
1	4	5	4	5	3	4	4	3	3	4	4	3	3	2	5	5	4	2	2	3	4	4	4	4	5	4	4	10	10	1	18
1	4	5	4	3	3	4	4	4	3	4	4	5	2	5	5	5	1	3	5	3	5	5	5	5	5	5	4	7	4	2	20
1	4	5	5	5	3	3	3	3	3	3	3	4	5	4	4	5	4	4	3	4	4	4	4	3	5	3	3	7	9	2	21
1	4	4	5	5	4	4	4	5	3	2	4	2	3	3	5	3	3	3	3	3	3	3	3	3	5	3	3	8	9	2	23
1	4	4	5	4	3	4	4	2	4	4	4	4	3	3	5	4	5	5	4	5	4	4	4	4	4	4	4	9	5	2	21
1	3	1	5	5	5	5	5	5	5	5	5	5	5	4	4	3	4	3	4	4	5	4	4	4	5	5	4	9	7	2	22
1	3	4	4	5	3	4	4	5	5	5	5	5	5	3	3	3	3	3	3	3	5	3	5	5	5	5	5	6	8	2	22
1	3	5	3	5	5	4	5	4	3	4	4	4	4	5	5	5	1	5	5	5	5	5	5	5	5	5	5	8	8	1	18
1	3	5	5	4	3	3	4	5	4	3	4	5	5	4	5	4	3	3	4	3	3	5	5	3	4	3	5	5	4	2	19
1	3	4	4	3	4	4	5	5	4	5	4	4	4	5	4	4	4	4	3	4	4	4	4	4	2	3	4	8	8	2	18
1	3	5	5	4	4	2	3	5	3	4	5	4	5	5	5	5	3	5	3	4	4	4	3	2	5	5	5	10	10	2	19
1	3	3	4	3	5	5	4	3	4	3	4	4	5	4	4	4	5	4	4	4	4	4	4	4	4	4	4	6	5	1	18
1	3	4	5	5	5	4	3	5	4	3	3	3	3	5	1	5	1	1	1	1	5	5	5	5	5	5	5	7	8	2	23
1	3	4	3	5	5	4	4	4	4	2	4	3	5	4	4	4	2	4	4	4	4	4	4	4	4	4	4	8	8	2	18
1	2	4	4	5	5	5	5	5	4	3	4	4	5	4	3	3	5	4	4	2	4	4	4	4	4	3	4	8	10	1	18
	2	4	4	3	4	5	4	5	4	3	5	4	5
